# Supplementary material for: AllerCatPro—prediction of protein allergenicity potential from the protein sequence
Source: Bioinformatics. 2019 Jan 18;35(17):3020–7. doi: 10.1093/bioinformatics/btz029 (PMC6736023; doi:10.1093/bioinformatics/btz029)
Supplement: btz029_Supplementary_Figures-Tables [file btz029_supplementary_figures-tables.zip]

Archive with 3 entries (2 files):
- btz029-suppl_data/
- btz029-suppl_data/AllerCatPro_SupplementaryFigures_revision1812.pptx
- btz029-suppl_data/AllerCatPro_SupplementaryTables_revision1812.xlsx
